# Supplementary material for: Local persistence of novel regional variants of La Crosse virus in the Northeast USA
Source: Parasit Vectors. 2020 Nov 11;13:569. doi: 10.1186/s13071-020-04440-4 (PMC7659055; doi:10.1186/s13071-020-04440-4)
Supplement: Supplementary file 1 — Additional file 1: Table S1. La Crosse virus sequences—GenBank accession numbers. [file 13071_2020_4440_MOESM1_ESM.xlsx]

## Sheet: Sheet1
	GenBank Accession Number
Strain	S	M	L
10846-18	MT276603	MT276612	MT294282
12390-16	MT276604	MT276613	MT294283
17040-18	MT276605	MT276614	MT294284
6674-15	MT276606	MT276615	MT294285
6716-05	MT276611	MT276616	MT294286
78V-8853	n/a	MT276617	MT294287
88-23128	n/a	MT276618	MT294288
A3-4851	n/a	MT294275	MT294289
LV-1307	MT276607	MT294276	MT294290
LV-1864	MT276608	MT294277	MT294291
LV-2254	MT276609	MT294278	MT294292
LV-990	MT276610	MT294279	MT294293
TN00-2266	n/a	MT294280	MT294294
WV96-653	n/a	MT294281	MT294295
